# Supplementary material for: Blood Leukocyte ROS Production Reflects Seminal Fluid Oxidative Stress and Spermatozoa Dysfunction in Idiopathic Infertile Men
Source: Antioxidants (Basel). 2023 Feb 14;12(2):479. doi: 10.3390/antiox12020479 (PMC9952358; doi:10.3390/antiox12020479)
Supplement: Supplementary file 1 [file antioxidants-12-00479-s001.zip]

Archive with 1 entries (1 files):
- antioxidants-2161181-supplementary.pdf
